# Supplementary material for: Potential autotrophic carbon-fixer and Fe(II)-oxidizer Alcanivorax sp. MM125-6 isolated from Wocan hydrothermal field
Source: Front Microbiol. 2022 Oct 14;13:930601. doi: 10.3389/fmicb.2022.930601 (PMC9616709; doi:10.3389/fmicb.2022.930601)
Supplement: Supplementary file 1 [file Data_Sheet_1.zip]

Archive with 9 entries (9 files):
- Image_1.JPEG
- Image_2.JPEG
- Image_3.JPEG
- Image_4.JPEG
- Image_5.JPEG
- Image_6.JPEG
- Image_7.JPEG
- Table S4.xlsx
- Tables S1 - S3.DOCX
